# Supplementary material for: Zinc Finger-Homeodomain Transcriptional Factors (ZF-HDs) in Wheat (Triticum aestivum L.): Identification, Evolution, Expression Analysis and Response to Abiotic Stresses
Source: Plants (Basel). 2021 Mar 22;10(3):593. doi: 10.3390/plants10030593 (PMC8004245; doi:10.3390/plants10030593)
Supplement: Supplementary file 1 [file plants-10-00593-s001.zip]

Archive with 12 entries (10 files):
- plants-1129384-supplementary/
- plants-1129384-supplementary/Supplementary File/
- plants-1129384-supplementary/Supplementary File/Fig. S1.tif
- plants-1129384-supplementary/Supplementary File/Fig. S2.jpg
- plants-1129384-supplementary/Supplementary File/Fig. S3.jpg
- plants-1129384-supplementary/Supplementary File/Table S1.xlsx
- plants-1129384-supplementary/Supplementary File/Table S2.xlsx
- plants-1129384-supplementary/Supplementary File/Table S3.xlsx
- plants-1129384-supplementary/Supplementary File/Table S4.xlsx
- plants-1129384-supplementary/Supplementary File/Table S5.xlsx
- plants-1129384-supplementary/Supplementary File/Table S6.xlsx
- plants-1129384-supplementary/Supplementary File/Table S7.xlsx
