# Supplementary material for: Zinc Finger-Homeodomain Transcriptional Factors (ZF-HDs) in Wheat (Triticum aestivum L.): Identification, Evolution, Expression Analysis and Response to Abiotic Stresses
Source: Plants (Basel). 2021 Mar 22;10(3):593. doi: 10.3390/plants10030593 (PMC8004245; doi:10.3390/plants10030593)
Supplement: Supplementary file 1 [file plants-10-00593-s001.zip › plants-1129384-supplementary/Supplementary File/Table S1.xlsx]

## Sheet: Sheet1
Table S1. The characteristics of ZF-HD genes in wheat.
Gene name	Gene ID	Genomic Position	CDS Length (bp)	Intron Number	Protein Length (aa)	Molecular Weight (kDa)	Isoelectric Point (pI)	GRAVY	Predicted Subcellular Localization	Group
TaZHD1	TraesCS1A02G418600.1	IWGSC:1A:575807774:575808514:1	678	1	225	24.9264	9.41	-1.14	Nuclear	Ⅰ
TaZHD2	TraesCS1B02G448600.1	IWGSC:1B:667749720:667750478:1	759	0	252	27.5906	9.64	-0.978	Nuclear	Ⅰ
TaZHD3	TraesCS1D02G426300.1	IWGSC:1D:479540271:479541023:1	753	0	250	27.3734	9.89	-0.981	Nuclear	Ⅰ
TaZHD4	TraesCS3A02G226100.1	IWGSC:3A:423671571:423672634:1	708	0	235	25.8958	9.13	-0.978	Nuclear	Ⅰ
TaZHD5	TraesCS3B02G258400.1	IWGSC:3B:416134974:416136059:-1	699	0	232	25.4683	8.54	-0.961	Nuclear	Ⅰ
TaZHD6	TraesCS3D02G224100.1	IWGSC:3D:305622169:305623117:1	711	0	236	25.8836	8.22	-0.97	Nuclear	Ⅰ
TaZHD7	TraesCS6A02G273700.1	IWGSC:6A:499954398:499955795:1	1398	0	465	50.5114	6.67	-0.954	Nuclear	Ⅰ
TaZHD8	TraesCS6B02G301000.1	IWGSC:6B:539194955:539196340:-1	1386	0	461	50.3782	6.64	-0.979	Nuclear	Ⅰ
TaZHD9	TraesCS6D02G253700.1	IWGSC:6D:357591784:357593181:-1	1398	0	465	50.6004	6.64	-0.962	Nuclear	Ⅰ
TaZHD10	TraesCS1A02G087700.1	IWGSC:1A:75255288:75258970:-1	861	0	286	32.0841	8.62	-0.873	Nuclear	Ⅱ
TaZHD11	TraesCS1B02G106800.1	IWGSC:1B:118487544:118489263:-1	873	0	290	32.184	7.67	-0.888	Nuclear	Ⅱ
TaZHD12	TraesCS1D02G064300.1	IWGSC:1D:45079233:45079995:-1	522	1	173	19.8582	9.83	-0.487	Nuclear	Ⅱ
TaZHD13	TraesCS2A02G305400.1	IWGSC:2A:524952040:524953450:-1	888	0	295	30.4802	6.96	-0.486	Nuclear	Ⅱ
TaZHD14	TraesCS2B02G322200.1	IWGSC:2B:460550559:460551799:-1	882	0	293	30.32	7.26	-0.483	Nuclear	Ⅱ
TaZHD15	TraesCS2D02G303900.1	IWGSC:2D:388480765:388482074:-1	882	0	293	30.31	7.26	-0.493	Nuclear	Ⅱ
TaZHD16	TraesCS3A02G308700.1	IWGSC:3A:546717735:546718511:-1	558	1	185	20.8926	8.16	-0.952	Nuclear	Ⅱ
TaZHD17	TraesCS5A02G227100.1	IWGSC:5A:443288541:443291685:1	1152	0	383	40.2123	8.87	-0.56	Nuclear	Ⅱ
TaZHD18	TraesCS5B02G225700.1	IWGSC:5B:401661121:401670532:1	1173	0	390	40.8811	8.5	-0.54	Nuclear	Ⅱ
TaZHD19	TraesCS5D02G234600.1	IWGSC:5D:342174542:342176173:1	1164	0	387	40.5117	8.71	-0.517	Nuclear	Ⅱ
TaZHD20	TraesCS5A02G246500.1	IWGSC:5A:459775447:459776340:-1	894	0	297	31.0097	7.29	-0.527	Nuclear	Ⅲ
TaZHD21	TraesCS5B02G243800.1	IWGSC:5B:425093204:425094868:1	894	0	297	31.0137	7.01	-0.531	Nuclear	Ⅲ
TaZHD22	TraesCS5D02G253100.1	IWGSC:5D:359474816:359475706:1	891	0	296	30.9666	7.01	-0.534	Nuclear	Ⅲ
TaZHD23	TraesCS4A02G226800.1	IWGSC:4A:535034849:535036054:1	1206	0	401	42.1815	8.64	-0.566	Nuclear	Ⅳ
TaZHD24	TraesCS4B02G089700.1	IWGSC:4B:90891987:90893180:-1	1194	0	397	42.0004	8.17	-0.558	Nuclear	Ⅳ
TaZHD25	TraesCS4D02G086300.1	IWGSC:4D:61851477:61852646:1	1170	0	389	41.0361	8.17	-0.57	Nuclear	Ⅳ
TaZHD26	TraesCS4A02G264100.1	IWGSC:4A:576575755:576576465:-1	711	0	236	24.7095	8.45	-0.703	Nuclear	Ⅴ
TaZHD27	TraesCS4B02G050800.1	IWGSC:4B:39289196:39290261:1	711	0	236	24.6795	8.45	-0.692	Nuclear	Ⅴ
TaZHD28	TraesCSU02G070700.1	IWGSC:Un:61039181:61040150:-1	711	0	236	24.6975	8.15	-0.7	Nuclear	Ⅴ
TaMIF1	TraesCS3A02G448000.1	IWGSC:3A:688197742:688198032:1	291	0	96	10.6338	6.17	-0.609	Nuclear	MIF
TaMIF2	TraesCS3A02G448100.1	IWGSC:3A:688230492:688230782:1	291	0	96	10.6338	6.17	-0.609	Nuclear	MIF
TaMIF3	TraesCS3B02G484100.1	IWGSC:3B:730716995:730717385:1	291	0	96	10.5617	6.49	-0.624	Nuclear	MIF
TaMIF4	TraesCS5A02G142700.1	IWGSC:5A:316350731:316351483:-1	285	0	94	9.856	6.88	-0.478	Nuclear	MIF
TaMIF5	TraesCS5A02G227200.1	IWGSC:5A:443719375:443719656:-1	282	0	93	10.2314	7.55	-0.338	Nuclear	MIF
TaMIF6	TraesCS5B02G141400.1	IWGSC:5B:267113074:267113823:-1	285	0	94	9.84197	6.87	-0.478	Nuclear	MIF
TaMIF7	TraesCS5B02G226000.1	IWGSC:5B:402733867:402734148:-1	282	0	93	10.1484	6.93	-0.309	Nuclear	MIF
TaMIF8	TraesCS5D02G149400.1	IWGSC:5D:238382921:238383656:1	285	0	94	9.84197	6.87	-0.478	Nuclear	MIF
TaMIF9	TraesCS5D02G234700.1	IWGSC:5D:342694235:342694516:-1	282	0	93	10.2314	7.55	-0.338	Nuclear	MIF
