# Supplementary material for: Zinc Finger-Homeodomain Transcriptional Factors (ZF-HDs) in Wheat (Triticum aestivum L.): Identification, Evolution, Expression Analysis and Response to Abiotic Stresses
Source: Plants (Basel). 2021 Mar 22;10(3):593. doi: 10.3390/plants10030593 (PMC8004245; doi:10.3390/plants10030593)
Supplement: Supplementary file 1 [file plants-10-00593-s001.zip › plants-1129384-supplementary/Supplementary File/Table S3.xlsx]

## Sheet: Sheet1
Table S3. Paralogous ZH-HD gene pairs among T. aestivum.
Paralogous gene pairs				Ka	Ks	Ka/Ks	Duplication type	Types of selection
Chromosome	Gene name	Chromosome	Gene name
1A	TaZHD1	1B	TaZHD2	0.0490638	0.163169	0.300694	WGD or segmental	Purify selection
1A	TaZHD1	1D	TaZHD3	0.0313494	0.114979	0.272653	WGD or segmental	Purify selection
1A	TaZHD1	1D	TaZHD3	0.0313494	0.114979	0.272653	WGD or segmental	Purify selection
1A	TaZHD1	3A	TaZHD4	0.312019	0.69638	0.448058	WGD or segmental	Purify selection
1A	TaZHD1	3B	TaZHD5	0.317506	0.619284	0.512699	WGD or segmental	Purify selection
1A	TaZHD1	3B	TaZHD5	0.317506	0.619284	0.512699	WGD or segmental	Purify selection
1A	TaZHD1	3D	TaZHD6	0.305229	0.663827	0.459802	WGD or segmental	Purify selection
1A	TaZHD1	3D	TaZHD6	0.305229	0.663827	0.459802	WGD or segmental	Purify selection
1A	TaZHD10	1B	TaZHD11	0.0403366	0.205957	0.195849	WGD or segmental	Purify selection
1D	TaZHD3	3A	TaZHD4	0.351956	0.763987	0.460683	WGD or segmental	Purify selection
1D	TaZHD3	3B	TaZHD5	0.355585	0.729439	0.487478	WGD or segmental	Purify selection
1D	TaZHD3	3D	TaZHD6	0.344521	0.789373	0.436449	WGD or segmental	Purify selection
2A	TaZHD13	2B	TaZHD14	0.0122514	0.0762561	0.160662	WGD or segmental	Purify selection
2A	TaZHD13	2D	TaZHD15	0.00762783	0.0372458	0.204797	WGD or segmental	Purify selection
2B	TaZHD14	2D	TaZHD15	0.00763754	0.076135	0.100316	WGD or segmental	Purify selection
3A	TaMIF1	3D	TaMIF3	0.0232577	0.107878	0.215593	WGD or segmental	Purify selection
3A	TaZHD4	3B	TaZHD5	0.00756627	0.050228	0.150639	WGD or segmental	Purify selection
3A	TaZHD4	3D	TaZHD6	0.00938539	0.0498367	0.188323	WGD or segmental	Purify selection
3B	TaZHD5	3D	TaZHD6	0.00566664	0.0633622	0.0894325	WGD or segmental	Purify selection
4A	TaZHD23	4B	TaZHD24	0.0164468	0.106257	0.154783	WGD or segmental	Purify selection
4A	TaZHD23	4D	TaZHD25	0.00921494	0.0629611	0.146359	WGD or segmental	Purify selection
4A	TaZHD26	4B	TaZHD27	0.00188798	0.0895695	0.0210784	WGD or segmental	Purify selection
4B	TaZHD24	4D	TaZHD25	0.0143161	0.0802505	0.178393	WGD or segmental	Purify selection
5A	TaMIF4	5B	TaMIF6	0.0047059	0.0926627	0.0507853	WGD or segmental	Purify selection
5A	TaMIF4	5D	TaMIF8	0.00471329	0.014599	0.32285	WGD or segmental	Purify selection
5A	TaMIF5	5B	TaMIF7	0.0142635	0.130765	0.109077	WGD or segmental	Purify selection
5A	TaMIF5	5D	TaMIF9	0	0.113423	0	WGD or segmental	Purify selection
5A	TaZHD17	5B	TaZHD18	0.0214726	0.0887559	0.241929	WGD or segmental	Purify selection
5A	TaZHD17	5D	TaZHD19	0.0106647	0.0848711	0.125658	WGD or segmental	Purify selection
5A	TaZHD20	5B	TaZHD21	0.0105609	0.108653	0.0971983	WGD or segmental	Purify selection
5A	TaZHD20	5D	TaZHD22	0.0121245	0.0725787	0.167054	WGD or segmental	Purify selection
5B	TaMIF6	5D	TaMIF8	0	0.0764019	0	WGD or segmental	Purify selection
5B	TaMIF7	5D	TaMIF9	0.0142409	0.0794393	0.179268	WGD or segmental	Purify selection
5B	TaZHD18	5D	TaZHD19	0.0159157	0.0751282	0.211847	WGD or segmental	Purify selection
5B	TaZHD21	5D	TaZHD22	0.00448655	0.0573528	0.0782273	WGD or segmental	Purify selection
6B	TaZHD8	6D	TaZHD9	0.0151978	0.125924	0.12069	WGD or segmental	Purify selection

## Sheet: Sheet2
1	2	3	4	5	6	7	8
TaMIF1	TaMIF3	0.0232577	0.107878	0.215593	288	69.6667	218.333
TaMIF4	TaMIF6	0.0047059	0.0926627	0.0507853	282	68.8333	213.167
TaMIF5	TaMIF7	0.0142635	0.130765	0.109077	279	66.6667	212.333
TaMIF4	TaMIF8	0.00471329	0.014599	0.32285	282	69.1667	212.833
TaMIF6	TaMIF8	0	0.0764019	0	282	68.8333	213.167
TaMIF5	TaMIF9	0	0.113423	0	279	66.5	212.5
TaMIF7	TaMIF9	0.0142409	0.0794393	0.179268	279	66.3333	212.667
TaZHD10	TaZHD11	0.0403366	0.205957	0.195849	852	202.667	649.333
TaZHD13	TaZHD14	0.0122514	0.0762561	0.160662	879	220.667	658.333
TaZHD13	TaZHD15	0.00762783	0.0372458	0.204797	879	220.167	658.833
TaZHD14	TaZHD15	0.00763754	0.076135	0.100316	879	221	658
TaZHD17	TaZHD18	0.0214726	0.0887559	0.241929	1149	298.667	850.333
TaZHD17	TaZHD19	0.0106647	0.0848711	0.125658	1149	299.083	849.917
TaZHD18	TaZHD19	0.0159157	0.0751282	0.211847	1158	300.75	857.25
TaZHD1	TaZHD2	0.0490638	0.163169	0.300694	669	163.667	505.333
TaZHD20	TaZHD21	0.0105609	0.108653	0.0971983	885	217.5	667.5
TaZHD20	TaZHD22	0.0121245	0.0725787	0.167054	882	216.833	665.167
TaZHD21	TaZHD22	0.00448655	0.0573528	0.0782273	888	217.333	670.667
TaZHD23	TaZHD24	0.0164468	0.106257	0.154783	1179	287.667	891.333
TaZHD23	TaZHD25	0.00921494	0.0629611	0.146359	1155	281.5	873.5
TaZHD24	TaZHD25	0.0143161	0.0802505	0.178393	1164	282.5	881.5
TaZHD26	TaZHD27	0.00188798	0.0895695	0.0210784	708	177.667	530.333
TaZHD1	TaZHD3	0.0313494	0.114979	0.272653	669	164.167	504.833
TaZHD1	TaZHD3	0.0313494	0.114979	0.272653	669	164.167	504.833
TaZHD1	TaZHD4	0.312019	0.69638	0.448058	627	151	476
TaZHD3	TaZHD4	0.351956	0.763987	0.460683	663	160.167	502.833
TaZHD1	TaZHD5	0.317506	0.619284	0.512699	618	147.667	470.333
TaZHD1	TaZHD5	0.317506	0.619284	0.512699	618	147.667	470.333
TaZHD3	TaZHD5	0.355585	0.729439	0.487478	660	158.833	501.167
TaZHD4	TaZHD5	0.00756627	0.050228	0.150639	696	164.667	531.333
TaZHD1	TaZHD6	0.305229	0.663827	0.459802	618	147.75	470.25
TaZHD1	TaZHD6	0.305229	0.663827	0.459802	618	147.75	470.25
TaZHD3	TaZHD6	0.344521	0.789373	0.436449	660	158.917	501.083
TaZHD4	TaZHD6	0.00938539	0.0498367	0.188323	702	165.917	536.083
TaZHD5	TaZHD6	0.00566664	0.0633622	0.0894325	696	164.583	531.417
TaZHD8	TaZHD9	0.0151978	0.125924	0.12069	1371	340.75	1030.25
