# Supplementary material for: Zinc Finger-Homeodomain Transcriptional Factors (ZF-HDs) in Wheat (Triticum aestivum L.): Identification, Evolution, Expression Analysis and Response to Abiotic Stresses
Source: Plants (Basel). 2021 Mar 22;10(3):593. doi: 10.3390/plants10030593 (PMC8004245; doi:10.3390/plants10030593)
Supplement: Supplementary file 1 [file plants-10-00593-s001.zip › plants-1129384-supplementary/Supplementary File/Table S4.xlsx]

## Sheet: Sheet1
Table S4. Orthologous relationships between TaZF-HD genes in T. aestivum with other ZF-HD genes in T. urartu, Ae. tauschii, B. distachyon, and O. sativa.
T. aestivum (AABBDD)		Ae. tauschii (DD)
Chromosome	Gene name	Chromosome	Gene ID
1A	TaZHD1	1D	AET1Gv20992600.1
1A	TaZHD1	3D	AET3Gv20561600.1
2A	TaZHD13	2D	AET2Gv20690800.3
3A	TaZHD4	1D	AET1Gv20992600.1
3A	TaMIF1	3D	AET3Gv20992000.1
3A	TaZHD4	3D	AET3Gv20561600.1
4A	TaZHD23	4D	AET4Gv20184300.6
4A	TaZHD26	4D	AET4Gv20104500.1
5A	TaMIF4	5D	AET5Gv20371600.1
5A	TaZHD17	5D	AET5Gv20548900.1
5A	TaMIF5	5D	AET5Gv20549200.1
1B	TaZHD2	1D	AET1Gv20992600.1
1B	TaZHD2	3D	AET3Gv20561600.1
2B	TaZHD14	2D	AET2Gv20690800.3
3B	TaZHD5	1D	AET1Gv20992600.1
3B	TaZHD5	3D	AET3Gv20561600.1
3B	TaMIF3	3D	AET3Gv20992000.1
4B	TaZHD27	4D	AET4Gv20104500.1
4B	TaZHD24	4D	AET4Gv20184300.6
5B	TaMIF6	5D	AET5Gv20371600.1
5B	TaZHD18	5D	AET5Gv20548900.1
5B	TaMIF7	5D	AET5Gv20549200.1
5B	TaZHD21	5D	AET5Gv20581500.2
6B	TaZHD8	6D	AET6Gv20692000.1
1D	TaZHD3	1D	AET1Gv20992600.1
1D	TaZHD3	3D	AET3Gv20561600.1
2D	TaZHD15	2D	AET2Gv20690800.3
3D	TaZHD6	1D	AET1Gv20992600.1
3D	TaZHD6	3D	AET3Gv20561600.1
4D	TaZHD25	4D	AET4Gv20184300.6
5D	TaZHD19	5D	AET5Gv20548900.1
5D	TaMIF9	5D	AET5Gv20549200.1
5D	TaZHD22	5D	AET5Gv20581500.2
5D	TaMIF8	5D	AET5Gv20371600.1
6D	TaZHD9	6D	AET6Gv20692000.1
T. aestivum (AABBDD)		T. urartu (AA)
Chromosome	Gene name	Chromosome	Gene ID
1A	TaZHD1	Tu3	TuG1812G0300002722.01.T01
2A	TaZHD13	Tu2	TuG1812G0200003499.01.T01
3A	TaMIF1	Tu3	TuG1812G0300004784.01.T01
3A	TaZHD4	Tu3	TuG1812G0300002722.01.T01
4A	TaZHD26	Tu4	TuG1812G0400000445.01.T01
4A	TaZHD23	Tu4	TuG1812G0400000866.01.T01
5A	TaMIF5	Tu5	TuG1812G0500002613.01.T01
1B	TaZHD2	Tu3	TuG1812G0300002722.01.T01
2B	TaZHD14	Tu2	TuG1812G0200003499.01.T01
3B	TaMIF3	Tu3	TuG1812G0300004784.01.T01
3B	TaZHD5	Tu3	TuG1812G0300002722.01.T01
4B	TaZHD24	Tu4	TuG1812G0400000866.01.T01
4B	TaZHD27	Tu4	TuG1812G0400000445.01.T01
5B	TaMIF7	Tu5	TuG1812G0500002613.01.T01
1D	TaZHD3	Tu3	TuG1812G0300002722.01.T01
2D	TaZHD15	Tu2	TuG1812G0200003499.01.T01
3D	TaZHD6	Tu3	TuG1812G0300002722.01.T01
4D	TaZHD25	Tu4	TuG1812G0400000866.01.T01
T. aestivum (AABBDD)		B. distachyon
Chromosome	Gene name	Chromosome	Gene ID
1A	TaZHD1	2	KQK04654
1A	TaZHD1	2	KQK08889
2A	TaZHD13	5	KQJ82687
3A	TaZHD4	2	KQK08889
4A	TaZHD26	1	KQK13510
4A	TaZHD23	4	KQJ88784
5A	TaZHD20	3	KQJ98684
5A	TaZHD17	3	KQJ98449
5A	TaMIF5	3	PNT68200
5A	TaMIF4	4	KQJ92483
5A	TaMIF5	4	PNT64559
5A	TaZHD17	4	KQJ90232
5A	TaMIF4	4	KQJ89516
1B	TaZHD2	2	KQK04654
1B	TaZHD2	2	KQK08889
2B	TaZHD14	5	KQJ82687
3B	TaZHD5	2	KQK08889
4B	TaZHD27	1	KQK13510
4B	TaZHD24	4	KQJ88784
5B	TaZHD21	3	KQJ98684
5B	TaZHD18	3	KQJ98449
5B	TaMIF7	3	PNT68200
5B	TaMIF6	4	KQJ92483
5B	TaMIF7	4	PNT64559
5B	TaZHD18	4	KQJ90232
5B	TaMIF6	4	KQJ89516
6B	TaZHD8	3	KQK00949
1D	TaZHD3	2	KQK04654
1D	TaZHD3	2	KQK08889
2D	TaZHD15	5	KQJ82687
3D	TaZHD6	2	KQK08889
4D	TaZHD25	4	KQJ88784
4D	TaZHD25	4	KQJ91876
5D	TaZHD22	3	KQJ98684
5D	TaZHD19	3	KQJ98449
5D	TaMIF9	3	PNT68200
5D	TaMIF8	4	KQJ89516
5D	TaMIF9	4	PNT64559
5D	TaZHD19	4	KQJ90232
5D	TaMIF8	4	KQJ92483
6D	TaZHD9	3	KQK00949
T. aestivum (AABBDD)		O. sativa
Chromosome	Gene name	Chromosome	Gene ID
1A	TaZHD1	1	Os01t0635550-00
1A	TaZHD1	5	Os05t0579300-01
2A	TaZHD13	4	Os04t0434500-00
3A	TaZHD4	1	Os01t0635550-00
3A	TaZHD4	5	Os05t0579300-01
4A	TaZHD23	11	Os11t0243300-01
4A	TaZHD26	3	Os03t0718500-00
5A	TaMIF4	11	Os11t0128300-01
5A	TaMIF4	12	Os12t0124500-01
5A	TaZHD17	8	Os08t0438400-01
5A	TaMIF5	8	Os08t0438100-01
5A	TaZHD17	9	Os09t0414600-02
5A	TaMIF5	9	Os09t0414500-01
1B	TaZHD2	5	Os05t0579300-01
2B	TaZHD14	4	Os04t0434500-00
3B	TaZHD5	1	Os01t0635550-00
3B	TaZHD5	5	Os05t0579300-01
4B	TaZHD24	11	Os11t0243300-01
4B	TaZHD27	3	Os03t0718500-00
5B	TaMIF6	11	Os11t0128300-01
5B	TaMIF6	12	Os12t0124500-01
5B	TaZHD18	8	Os08t0438400-01
5B	TaMIF7	8	Os08t0438100-01
5B	TaZHD18	9	Os09t0414600-02
5B	TaMIF7	9	Os09t0414500-01
6B	TaZHD8	2	Os02t0706600-00
1D	TaZHD3	5	Os05t0579300-01
2D	TaZHD15	4	Os04t0434500-00
3D	TaZHD6	1	Os01t0635550-00
3D	TaZHD6	5	Os05t0579300-01
4D	TaZHD25	11	Os11t0243300-01
4D	TaZHD25	12	Os12t0208900-00
5D	TaMIF8	11	Os11t0128300-01
5D	TaMIF8	12	Os12t0124500-01
5D	TaZHD19	8	Os08t0438400-01
5D	TaMIF9	8	Os08t0438100-01
5D	TaZHD19	9	Os09t0414600-02
5D	TaMIF9	9	Os09t0414500-01
6D	TaZHD9	2	Os02t0706600-00
