# Supplementary material for: Zinc Finger-Homeodomain Transcriptional Factors (ZF-HDs) in Wheat (Triticum aestivum L.): Identification, Evolution, Expression Analysis and Response to Abiotic Stresses
Source: Plants (Basel). 2021 Mar 22;10(3):593. doi: 10.3390/plants10030593 (PMC8004245; doi:10.3390/plants10030593)
Supplement: Supplementary file 1 [file plants-10-00593-s001.zip › plants-1129384-supplementary/Supplementary File/Table S5.xlsx]

## Sheet: Sheet3
Table S5. The expression levels of TaZF-HD genes in different tissues of wheat.
High level age	Age	Tissue	TaZHD1	TaZHD3	TaZHD2	TaZHD4	TaZHD5	TaZHD6	TaZHD7	TaZHD9	TaZHD8	TaZHD10	TaZHD11	TaZHD16	TaZHD12	TaZHD17	TaZHD18	TaZHD19	TaZHD13	TaZHD14	TaZHD15	TaZHD23	TaZHD24	TaZHD25	TaZHD26	TaZHD27	TaZHD28	TaZHD20	TaZHD21	TaZHD22	TaMIF5	TaMIF7	TaMIF9	TaMIF1	TaMIF2	TaMIF3	TaMIF4	TaMIF6	TaMIF8
seedling	seedling	leaves	0.250642	0	0.158343	1.67651	2.28143	1.22946	0	0.0736064	0	0	0	0	0	1.49466	0.708778	1.98262	0.624025	0.491908	0.995942	2.62202	2.45093	2.85467	0.111462	0.184604	1.24587	0	1.50676	1.06436	1.71823	2.20405	2.24126	0	0	0	4.86828	4.93341	4.72097
seedling	seedling	roots	0	0	0	0.486537	0.17053	0.378351	0.137365	0	0.0966451	0.0270408	0	0	0	0	0.014993	0.0118297	0	0	0.0301441	0	0	0	0	0.0597356	0.607701	0	0.0115698	0.0238713	0.418697	0	0.269812	0	0	0	2.20166	2.27587	2.23158
vegetative	14d	leaves	0.0127405	0	0.03173	3.70164	4.12915	2.8407	0.165349	0	0.0226135	0.00457773	0	0	0	1.55447	1.34853	2.31747	1.79867	1.22511	1.77866	1.48175	1.32993	1.91172	0	0	0	0.0847642	0.157784	0.0193858	0.426535	0.859282	0.255192	0	0	0	2.44982	2.66652	2.35115
vegetative	14d	roots	0.0151379	0.025306	0	1.09394	0.167495	1.3533	0.0342808	0	0.0516051	0.0195779	0	0	0	0.00492223	0.00193001	0.0102107	0.0120129	0	0.0667499	0.0544551	0.0129412	0.02389	0.421584	0.100235	1.56311	0	0	0	0	0.186985	0.132431	0	0	0	2.45813	2.44072	2.5764
vegetative	24d	shoot	0.241224	0.0733367	0	2.87095	3.00031	2.27232	0.356624	0	0.301818	0.0868235	0	0	0	1.92397	1.80128	3.03102	1.08006	0.471411	1.17658	1.20017	1.59215	2.06197	0.161602	0.0487779	0.393328	0	1.31285	0.821687	2.242	2.19441	2.73761	0	0	0	4.78115	5.1205	4.84539
vegetative	24d	roots	0.16525	0	0	1.43372	0.379015	1.07185	0.336392	0.78381	0.164157	0	0	0	0	0	0.0532437	0.0623391	0	0	0	0	0	0	0.179173	0.562871	2.66402	0	0	0	0	0	0	0	0	0	2.41535	3.87758	4.12045
vegetative	tillering stage	leaves	0.0332098	0	0	3.60108	3.85409	3.03236	0.584423	0	0.0412802	0	0	0	0	1.23982	0.63705	1.68406	1.34477	0.624836	1.2917	1.15761	1.50009	1.59406	0.0916423	0	0.368787	0	1.84217	1.38642	1.87737	1.85645	1.4031	0	0	0	3.26977	3.55579	3.52617
reproductive	flag leaf stage	roots	0.0410779	0.0356162	0	1.42074	0.833647	1.33312	0.0685212	0	0	0.0424881	0	0	0	0.0139283	0.00540749	0.0139089	0.00943711	0.0385208	0.0786502	0.0395424	0.0199797	0	0	0.0689207	0.686704	0	0.0137422	0	0	0.196475	0	0	0	0	2.62408	3.73167	3.582
reproductive	flag leaf stage	spike	0	0	0.0377884	0.204947	0.0949414	0.181377	0.26374	0.0900282	0.27293	0.0854172	0	0	0	1.86263	1.07389	2.24057	2.59351	2.09259	2.61597	1.8189	1.56672	1.72657	0.466297	0.11733	1.65777	0	1.22714	0.835563	3.58636	3.2068	3.67614	0	0	0	4.49578	3.46292	3.43159
reproductive	2dpa	grain	0	0	0	1.79186	0.822188	2.0714	0.42592	0	0.0450892	0.94828	0.427006	0	0	1.88365	0.588704	1.18702	1.38539	0.832003	2.05582	0.819858	1.26929	0.82585	0	0	0.132364	0.0933526	0.0943269	0.063162	0.781831	0.174319	0.19877	1.66729	1.66729	3.23682	4.4416	3.4214	4.33654
reproductive	2dpa	leaves	0	0	0	3.91246	3.9106	3.11231	0	0	0	0	0	0	0	1.02718	0.823272	1.89429	2.64743	2.08172	2.79321	0.321562	0.659617	0.624905	0	0	0	0.134755	0.839369	0.476275	0	0.309791	0.309791	0	0	0	1.66209	2.82899	2.33529
reproductive	10dpa	whole endosperm	0.0450164	0	0.0231216	0	0	0	0.0100486	0.019965	0.0202211	3.73758	0.087693	0.109869	0.611153	0.545844	0.527292	0.900152	0	0.0228938	0.0438457	0.0106346	0.248421	0.0246075	0	0	0	0.0239841	0.627163	0.226729	0.101026	0.424074	0	1.52189	1.52189	2.9968	1.22457	0.345249	1.84141
reproductive	14dpa	grain	0.0738987	0.061762	0.143923	0.141314	0.0534915	0.0388762	0	0	0.134714	2.09501	0.0101683	0.0262649	0	1.19459	0.913598	1.53926	0.367126	0.168112	0.307532	0.117858	0.191117	0.2197	0.125923	0.178839	0.286354	0	1.01511	0.842263	0	0	0	0	0	0	1.66424	1.58437	1.90283
reproductive	15dpa	flag leaf	0	0	0	3.32545	4.24313	3.09241	0	0	0.385604	0	0	0	0	2.52535	1.60383	3.185	1.95671	1.7036	1.97196	0.637722	1.5504	1.23932	0	0	0	0	0.868181	1.40418	0	0.432707	0.432707	0	0	0	2.30446	3.04197	3.57115
reproductive	20dpa	aleurone layer	0.90962	0	0.724451	0.0356139	0	0.0220851	0.27034	0.0113889	0.0399163	4.82539	0.0309787	0.0187479	0.0424263	3.4913	3.34026	3.9919	1.97433	0.372404	1.81816	0	0	0.0166428	0	0	0	0	3.8743	2.51219	0.174453	0.059368	0.114007	0.0265031	0.0265031	0.039392	0.773509	0.401792	1.23909
reproductive	20dpa	starchy endosperm	0.0409019	0.0181544	0.0729384	0	0	0	0.0259465	0	0.00871581	2.44171	0.0101362	0	0.0675802	0.22828	0.288184	0.389553	0.0465066	0	0.0460937	0.010331	0	0.0105771	0	0	0	0	0.282734	0.147334	0.0808306	0.229994	0	0	0	0.0454762	1.49268	1.57351	2.25689
reproductive	20dpa	whole endosperm	0.109879	0	0.260925	0.0104057	0	0	0.0459395	0.0433015	0.0598627	3.27819	0.00910817	0.0537519	0.0297934	1.4876	1.35212	1.82497	0.585536	0.0792671	0.498941	0	0	0	0	0	0	0	1.70729	0.835032	0	0.625699	0.0819323	0.0772167	0.0772167	0	1.51238	1.37222	2.13163
reproductive	25dpa	flag leaf	0	0.581703	0	2.76227	3.79855	1.67519	0.757018	0	0.0927115	0	0	0	0	1.23917	0.41252	1.78248	0.708474	0.15482	0.695939	0.222926	0.560055	0.52023	0	0.0650326	0	0.154035	0.0383135	0.079393	1.34583	0.470346	0	0	0	0	3.12988	3.9028	5.2049
reproductive	30dpa	aleurone layer and starchy endosperm	0.0442915	0	0.0192151	0	0	0.0146315	0.00935441	0.0276544	0	3.49439	0.0216426	0	0.062549	0.581906	0.721518	1.24876	0.413483	0.0376154	0.364295	0	0	0	0	0	0	0	1.75659	0.218848	0	0.238099	0.233324	0.0392216	0.0392216	0.0481068	0.949366	1.0592	1.30764
reproductive	30dpa	flag leaf	0	0	0	3.40857	3.51567	2.30731	0.465053	0	0.173839	0	0	0	0	1.02036	0.366373	1.64848	0.0445498	0	0.309451	0.421065	0.465768	0.348499	0	0	0	0	0	0.0764832	1.0696	0	0	0	0	0	4.10218	5.21663	5.61899
reproductive	30dpa	grain	0.397062	0.671221	0.855665	0.477937	0.0417902	0.0299903	0	3.8058e-08	0.043667	2.54472	0	0	0	3.60494	2.6793	4.032	2.059	1.78353	1.75196	0.0732197	0.076119	0.420611	0.471927	0.274187	0.998179	0	2.21948	1.60016	0.171459	0.213568	0.171459	0.101955	0.101955	0.0875708	0.108166	0	0
reproductive	30dpa	starchy endosperm	0	0	0.0139096	0.0504416	0.0419893	0.0318544	0.0102302	0.00681109	0	2.3554	0.0120076	0.0206434	0.0345233	0.335635	0.266306	0.654647	0.144935	0.0374938	0.156978	0	0	0	0	0	0	0.0124457	0.730693	0.176637	0	0	0	0	0	0	0.627445	0.663888	0.909691
reproductive	Ear emergence	flag leaf	0	0	0	4.52857	4.77267	3.94502	7.08039e-08	0	6.09656e-09	0	0	0	0	2.53711	2.05323	3.3518	1.53485	1.38107	1.31142	0.940875	1.30206	1.34246	0	0	0	0	0.481513	0.768913	0.77059	1.27019	0	0	0	0	2.41986	3.07884	3.2862
reproductive	Ear emergence	spike	0	0.0355041	0	0.0196769	0	0.0235926	0	0.0625028	0.0566648	0.0330517	0	0	0	0.337196	0.253413	0.436171	0.860008	1.04939	1.19518	1.07281	0.908685	1.00789	0	0	0.193037	0	0.333719	0.0262189	3.64188	3.30133	2.94966	0	0	0	2.2962	2.67048	1.40406
reproductive	anthesis	flag leaf	0	0	0	4.48496	4.5262	3.84539	0.971233	0	0.322326	0	0	0	0	2.20972	1.62632	2.96099	1.2619	1.1204	0.805705	0.561176	0.833365	1.05013	0	0	0	0	0.209911	0.591086	1.041	0.769859	0	0	0	0	2.45487	2.66205	3.06647
reproductive	anthesis	spike	0.0405721	0.0326416	0.331734	1.65479	1.38482	1.31771	0.407772	0.137136	0.140493	0.025534	0	0	0	2.2128	1.54323	2.38729	2.00333	2.22754	2.92894	0.898635	0.287932	0.465349	0.0416107	0.139505	0.532912	0	0.403256	0.30547	1.43368	2.30799	1.19173	0	0	0.260424	3.12125	2.40039	2.85934
reproductive	anthesis	spike (bottom third)	0	0	0.26143	1.72852	1.79353	1.70369	0.941347	0.0968983	0.116953	0.0196713	0	0	0	2.03205	1.57941	2.31255	1.50194	1.54077	2.34328	0.826368	0.490901	0.672747	0.100263	0.206833	0.732786	0	0.369112	0.093954	3.24907	3.46293	2.58817	0	0	0.671696	3.80218	3.11737	3.2609
reproductive	anthesis	spike (middle third)	0	0.139373	0.138039	1.9207	1.76996	1.78185	0	0	0	0.0296218	0	0	0	2.04802	1.59853	2.23168	2.07518	2.23215	2.9823	0.457902	0.195777	0.308109	0.264732	0.18404	0.46757	0	0.309749	0.219809	1.55123	3.04265	1.42725	0	0	0.330408	4.30056	3.44372	4.00477
reproductive	anthesis	spike (top third)	0.104496	0.0916549	0.217063	1.9377	1.83294	2.16346	0.786383	0	0	0.0381896	0	0	0	2.38556	1.67489	2.2845	1.85445	1.9401	2.70455	0.550325	0.358272	0.528593	0.0522434	0	0.840642	0	0.210066	0.411705	2.69754	3.00231	1.82787	0	0	0.66543	4.04446	3.39979	3.78458
reproductive	anthesis	stem	0.0412339	0	0	2.34006	3.12642	1.65578	0.103706	0.164046	0	0.0143359	0	0	0	1.47298	0.993518	2.25041	1.23817	1.01749	1.10305	1.69407	2.66019	2.31078	0	0.0462375	0.264481	0	0.784993	0.546977	0.852756	0.889051	0.180133	0	0	0	4.2173	4.72766	4.1008
reproductive	early meiotic prophase	anther	0.0443852	0	0	0.169149	0.0593984	0.19074	0.589011	0.0160618	0.0675538	0	0	0	0	0.499878	0.454874	1.25514	3.13857	2.96129	3.43739	1.36046	0.850112	1.34434	0.01959	0	0.299721	0	1.06803	0.160139	0.62404	0.165981	0.539518	0	0	0	0.415173	0.142943	0.109566
reproductive	milk grain stage	grain	0.184669	0	0.0885366	0.0261102	0	0.120302	0	0	0	3.10079	0	0	0	0.186433	0.193682	0.445923	0.0608939	0.0313704	0.00978212	0	0.0654328	0.0672927	0	0	0	0	0.343212	0.0342793	0	0.223641	0	0	0	0.56762	2.89753	2.25917	1.65703
reproductive	milk grain stage	stem	0	0	0	0.387693	0.340057	0	0	0	0.0501181	0	0	0	0	0.0136836	0.109253	0.262811	0.0328188	0.114044	0.106107	0.0204459	0.195055	0.181578	0	0	0	0	0	0	0	0	0	0	0	0	4.25979	5.50331	3.99174
