# Supplementary material for: Zinc Finger-Homeodomain Transcriptional Factors (ZF-HDs) in Wheat (Triticum aestivum L.): Identification, Evolution, Expression Analysis and Response to Abiotic Stresses
Source: Plants (Basel). 2021 Mar 22;10(3):593. doi: 10.3390/plants10030593 (PMC8004245; doi:10.3390/plants10030593)
Supplement: Supplementary file 1 [file plants-10-00593-s001.zip › plants-1129384-supplementary/Supplementary File/Table S6.xlsx]

## Sheet: Sheet1
Table S6. The protein-protein interaction network between TaZF-HDs and other proteins in wheat.
Node1	Node2	Gene fusion	Phylogenetic cooccurrence	Homology	Coexpression	Experimentally determined interaction	Database annotated	Automated textmining	Combined score
TaMIF7	Traes_3B_9ADEA75ED.2 (GATA-type zinc finger protein)	0	0	0	0	0	0	0.883	0.883
TaMIF8	Traes_3B_9ADEA75ED.2 (GATA-type zinc finger protein)	0	0	0	0	0	0	0.812	0.812
TaMIF9	Traes_3B_9ADEA75ED.2 (GATA-type zinc finger protein)	0	0	0	0	0	0	0.883	0.883
TaZHD19	TaZHD3	0	0	0.823	0	0.855	0	0.87	0.877
TaZHD19	Traes_4AS_F04DD4409.1 (Homeodomain-leucine zipper transcription factor)	0	0	0	0	0.697	0	0.77	0.927
TaZHD19	Traes_4BL_BE3E058A6.1 (Homeodomain-leucine zipper transcription factor)	0	0	0	0	0.697	0	0.77	0.927
TaZHD19	Traes_4DL_88ABAD6C0.1 (Homeodomain-leucine zipper transcription factor)	0	0	0	0	0.697	0	0.77	0.927
TaZHD19	Traes_5AL_71985B7B2.1 (Mediator of RNA polymerase II transcription subunit 25)	0	0	0	0	0.755	0	0.67	0.915
TaZHD19	Traes_5BL_5DE02D63E.1 (Homeodomain-leucine zipper transcription factor)	0	0	0	0	0.107	0	0.823	0.835
TaZHD19	Traes_5BL_E175CF194.1 (Mediator of RNA polymerase II transcription subunit 25)	0	0	0	0	0.755	0	0.67	0.915
TaZHD19	Traes_5DL_A07C14C07.2 (Mediator of RNA polymerase II transcription subunit 25)	0	0	0	0	0.755	0	0.67	0.915
TaZHD19	Traes_7AS_1A16D24B7.1 (Cytochrome P450)	0	0	0	0	0	0	0.885	0.885
TaZHD19	Traes_7BL_5E4CDD9A2.2 (Macrophage migration inhibitory factor)	0	0	0	0	0	0	0.87	0.87
TaZHD22	Traes_4AS_F04DD4409.1 (Homeodomain-leucine zipper transcription factor)	0	0	0	0	0.72	0	0.701	0.912
TaZHD22	Traes_4BL_BE3E058A6.1 (Homeodomain-leucine zipper transcription factor)	0	0	0	0	0.72	0	0.701	0.912
TaZHD22	Traes_4DL_88ABAD6C0.1 (Homeodomain-leucine zipper transcription factor)	0	0	0	0	0.72	0	0.701	0.912
TaZHD3	Traes_4AS_F04DD4409.1 (Homeodomain-leucine zipper transcription factor)	0	0	0	0	0.82	0	0.261	0.861
TaZHD3	Traes_4BL_BE3E058A6.1 (Homeodomain-leucine zipper transcription factor)	0	0	0	0	0.82	0	0.261	0.861
TaZHD3	Traes_4DL_88ABAD6C0.1 (Homeodomain-leucine zipper transcription factor)	0	0	0	0	0.82	0	0.261	0.861
TaZHD3	Traes_5BL_5DE02D63E.1 (Homeodomain-leucine zipper transcription factor)	0	0	0	0	0.397	0	0.859	0.911
