# Supplementary material for: Zinc Finger-Homeodomain Transcriptional Factors (ZF-HDs) in Wheat (Triticum aestivum L.): Identification, Evolution, Expression Analysis and Response to Abiotic Stresses
Source: Plants (Basel). 2021 Mar 22;10(3):593. doi: 10.3390/plants10030593 (PMC8004245; doi:10.3390/plants10030593)
Supplement: Supplementary file 1 [file plants-10-00593-s001.zip › plants-1129384-supplementary/Supplementary File/Table S7.xlsx]

## Sheet: Sheet1
Table S7. Real-time PCR primers of TaZF-HD genes.
Genes	Primer name	Sequence (5'-3')
TaZHD4	QTaZHD4 F	CCATAGTAGTAGGAGGCAACAC
	QTaZHD4 R	ACAGTGATCAGCCCAATTAGAA
TaZHD10	QTaZHD10 F	AGATCTGGACTGGGTCGATAG
	QTaZHD10 R	AAGATTACACACTGAATGGTGC
TaZHD13	QTaZHD13 F	GCTAGCTAATGAGTACCGAGTT
	QTaZHD13 R	CTTGCTCACAACTGACTGACA
TaZHD14	QTaZHD14 F	GAGCACGGAGTTCTTTTAATCG
	QTaZHD14 R	GATCAGGGGGTCGTTTACAC
TaZHD20	QTaZHD20 F	CAGGAGCAGAAGGACAAGATG
	QTaZHD20 R	CTTGTTGTTGTGCATCCAGAC
TaZHD21	QTaZHD21 F	GTGCTTCTCTTGTTCAGCTTAG
	QTaZHD21 R	ACCACCTAAATTAATCCAGCCA
TaZHD24	QTaZHD24 F	TCGTCACCGCAGACCACTA
	QTaZHD24 R	GGACGTCTGGATCATGTTCAG
TaZHD28	QTaZHD28 F	TGCATGTAGTAGTTCTTCCTCC
	QTaZHD28 R	GGCGAAGAAATTAGCGAAAAAG
TaMIF4	QTaMIF4 F	TGGCCCGGTTAATTTATCTTCT
	QTaMIF4 R	AATTACATCACACGCAATCGAG
TaMIF6	QTaMIF6 F	TGGCCCGGTTAATTTATCTTCT
	QTaMIF6 R	ATCAACACGCATATGTTACACG
TaActin	TaActin F	CTCCCTCACAACAACCGC
	TaActin R	TACCAGGAACTTCCATACCAAC
